# Supplementary material for: Expectancy-related changes in firing of dopamine neurons depend on hippocampus
Source: Nat Commun. 2024 Oct 16;15:8911. doi: 10.1038/s41467-024-53308-z (PMC11484966; doi:10.1038/s41467-024-53308-z)
Supplement: Supplementary file 4 — Source Data [file 41467_2024_53308_MOESM4_ESM.xlsx]

## Sheet: Fig.1e
	Trial #	-3	-2	-1	1	2	3	4	5	6	7	8	9	10	11	12	13	14	15	16
Ctrl	Average	0.74765	0.758796	0.799573	-0.428953	-0.265278	-0.0788818	0.0423433	0.0768162	0.0945869	0.263034	0.297934	0.566311	0.637892	0.658369	0.575997	0.632158	0.686004	0.716026	0.738853
	SEM	0.0274752	0.0266628	0.0478639	0.0378735	0.0660517	0.0639793	0.0592039	0.0745366	0.0372755	0.0455686	0.0548628	0.0495463	0.0341219	0.0465075	0.036184	0.0425132	0.0173456	0.0271654	0.0436125
HCx	Average	0.70258	0.741083	0.77333	-0.428019	-0.283243	-0.135053	0.0281162	0.0383285	0.156312	0.202999	0.267972	0.546296	0.568203	0.558502	0.569272	0.616363	0.630557	0.708255	0.698227
	SEM	0.0446388	0.0448815	0.0297637	0.0300756	0.0489056	0.040994	0.0531077	0.0407816	0.0421377	0.0202634	0.044965	0.029833	0.0303971	0.0407263	0.0263348	0.0281055	0.0370722	0.0222166	0.0264742

## Sheet: Fig.1e inset
		F8	L8		Individual data
Ctrl	Average	50.0977	82.7148		Ctrl		HCx
	SEM	1.28201	0.706073		F8	L8	F8	L8
					31.25	81.25	53.125	87.5
HCx	Average	49.4177	80.7453		53.125	81.25	37.5	87.5
	SEM	0.93831	0.640399		25	84.375	37.5	75
					53.125	84.375	46.875	90.625
					68.75	90.625	46.875	81.25
					56.25	90.625	62.5	78.125
					59.375	87.5	37.5	96.875
					53.125	81.25	56.25	75
					56.25	84.375	56.25	84.375
					50	90.625	28.125	81.25
					75	78.125	43.75	75
					68.75	93.75	25	81.25
					43.75	93.75	62.5	81.25
					75	87.5	18.75	68.75
					68.75	87.5	34.375	71.875
					68.75	87.5	53.125	75
					56.25	71.875	53.125	90.625
					53.125	81.25	46.875	78.125
					59.375	81.25	37.5	75
					68.75	84.375	56.25	81.25
					65.625	84.375	53.125	78.125
					62.5	90.625	40.625	87.5
					62.5	96.875	53.125	75
					62.5	78.125	62.5	84.375
					9.375	81.25	56.25	71.875
					37.5	75	56.25	87.5
					37.5	81.25	37.5	81.25
					40.625	78.125	43.75	87.5
					62.5	75	78.125	71.875
					34.375	90.625	28.125	84.375
					43.75	81.25	46.875	87.5
					40.625	81.25	50	90.625
					68.75	93.75	21.875	84.375
					68.75	71.875	40.625	62.5
					50	87.5	59.375	78.125
					59.375	84.375	65.625	87.5
					59.375	81.25	62.5	93.75
					68.75	84.375	34.375	71.875
					59.375	78.125	50	68.75
					34.375	100	28.125	81.25
					53.125	87.5	37.5	90.625
					43.75	90.625	37.5	68.75
					50	90.625	43.75	71.875
					78.125	87.5	53.125	62.5
					65.625	87.5	59.375	90.625
					62.5	90.625	53.125	78.125
					46.875	93.75	31.25	81.25
					56.25	96.875	68.75	68.75
					87.5	87.5	43.75	87.5
					59.375	71.875	43.75	81.25
					62.5	78.125	43.75	75
					43.75	87.5	56.25	84.375
					28.125	81.25	59.375	90.625
					43.75	87.5	40.625	78.125
					25	59.375	71.875	93.75
					43.75	75	50	78.125
					68.75	81.25	59.375	65.625
					71.875	84.375	65.625	81.25
					53.125	87.5	59.375	81.25
					40.625	78.125	53.125	90.625
					65.625	75	56.25	78.125
					56.25	78.125	50	78.125
					50	90.625	53.125	87.5
					50	78.125	56.25	68.75
					56.25	87.5	31.25	78.125
					53.125	78.125	56.25	75
					46.875	71.875	50	71.875
					37.5	84.375	31.25	84.375
					71.875	84.375	56.25	75
					50	90.625	50	93.75
					50	65.625	31.25	90.625
					46.875	84.375	56.25	71.875
					25	96.875	50	71.875
					50	81.25	31.25	68.75
					59.375	65.625	46.875	71.875
					56.25	87.5	31.25	75
					75	84.375	43.75	81.25
					40.625	78.125	50	65.625
					18.75	75	43.75	68.75
					25	81.25	53.125	78.125
					62.5	75	62.5	78.125
					46.875	84.375	56.25	81.25
					28.125	93.75	56.25	84.375
					56.25	87.5	50	87.5
					25	90.625	37.5	87.5
					40.625	78.125	65.625	87.5
					40.625	87.5	65.625	65.625
					25	81.25	65.625	81.25
					46.875	81.25	53.125	78.125
					15.625	78.125	31.25	84.375
					43.75	84.375	37.5	93.75
					46.875	87.5	56.25	93.75
					56.25	78.125	65.625	87.5
					46.875	96.875	65.625	81.25
					53.125	93.75	62.5	93.75
					43.75	84.375	56.25	75
					34.375	84.375	53.125	84.375
					59.375	81.25	50	81.25
					50	78.125	40.625	81.25
					53.125	87.5	31.25	81.25
					31.25	90.625	62.5	87.5
					31.25	68.75	50	84.375
					34.375	78.125	43.75	78.125
					65.625	96.875	28.125	87.5
					56.25	65.625	40.625	71.875
					43.75	84.375	50	75
					21.875	71.875	50	81.25
					34.375	75	43.75	78.125
					53.125	81.25	46.875	71.875
					43.75	78.125	21.875	81.25
					46.875	68.75	34.375	78.125
					43.75	81.25	65.625	96.875
					53.125	90.625	56.25	87.5
					37.5	75	37.5	90.625
					65.625	93.75	59.375	84.375
					37.5	84.375	34.375	78.125
					37.5	78.125	62.5	68.75
					31.25	59.375	40.625	87.5
					50	78.125	59.375	96.875
					59.375	84.375	50	87.5
					56.25	62.5	50	71.875
					40.625	78.125	65.625	78.125
					56.25	81.25	50	84.375
					40.625	65.625	34.375	62.5
					71.875	78.125	53.125	78.125
					56.25	87.5	37.5	75
					37.5	90.625	40.625	84.375
					59.375	84.375	71.875	87.5
							59.375	90.625
							56.25	71.875
							62.5	90.625
							53.125	90.625
							37.5	75
							62.5	90.625
							43.75	71.875
							50	71.875
							34.375	87.5
							46.875	81.25
							59.375	90.625
							59.375	78.125
							56.25	62.5
							40.625	84.375
							68.75	84.375
							40.625	68.75
							46.875	84.375
							50	71.875
							62.5	93.75
							46.875	81.25
							50	87.5
							71.875	81.25
							34.375	84.375
							62.5	84.375
							53.125	87.5
							71.875	81.25
							50	65.625
							31.25	81.25
							62.5	90.625
							62.5	93.75
							46.875	71.875
							43.75	90.625
							53.125	68.75

## Sheet: Fig.1f
		H	L		Individual data
Ctrl	Average	0.137861	0.164264		Ctrl		HCx
	SEM	0.00406305	0.0038506		H	L	H	L
					0.13507	0.196564	0.183582	0.187396
HCx	Average	0.151948	0.166806		0.181006	0.199174	0.187887	0.20631
	SEM	0.00371241	0.0041377		0.124767	0.143651	0.202913	0.159715
					0.115052	0.159104	0.164089	0.180495
					0.132456	0.121349	0.145296	0.136411
					0.134742	0.128447	0.195076	0.182649
					0.147559	0.160877	0.129523	0.165967
					0.134562	0.156346	0.140099	0.156099
					0.124704	0.160288	0.151717	0.170148
					0.119367	0.181626	0.136564	0.163908
					0.14044	0.156574	0.107894	0.178846
					0.108892	0.143294	0.134268	0.144599
					0.170168	0.212551	0.160539	0.148131
					0.134926	0.111689	0.186182	0.199324
					0.111861	0.168123	0.177629	0.152999
					0.101377	0.13506	0.133192	0.117131
					0.0966744	0.116374	0.126602	0.104434
					0.104067	0.147112	0.112008	0.152392
					0.115234	0.152666	0.128565	0.102556
					0.107774	0.17699	0.115514	0.09924
					0.0940119	0.144127	0.139856	0.137999
					0.103248	0.137212	0.07845	0.0797569
					0.0983406	0.147996	0.0996794	0.092225
					0.127814	0.158591	0.161353	0.128127
					0.214144	0.187841	0.0846531	0.124234
					0.183738	0.190391	0.113086	0.0939819
					0.162697	0.199398	0.162697	0.199398
					0.196009	0.230922	0.151881	0.211342
					0.201274	0.226853	0.134839	0.155088
					0.210497	0.279276	0.110584	0.121283
					0.141735	0.248661	0.152416	0.13614
					0.162876	0.204583	0.117147	0.145067
					0.136922	0.210731	0.0835606	0.122238
					0.133031	0.215746	0.115684	0.107009
					0.119798	0.194974	0.111412	0.114438
					0.128028	0.168792	0.0970238	0.0741075
					0.157112	0.147095	0.117494	0.102823
					0.0964756	0.127872	0.100444	0.111411
					0.104528	0.164144	0.104213	0.0925631
					0.116355	0.199149	0.0805175	0.0890131
					0.0802744	0.143056	0.0965925	0.105942
					0.118219	0.167646	0.0844875	0.0810419
					0.0936619	0.124824	0.0919588	0.128895
					0.0970637	0.105219	0.0968581	0.114714
					0.11555	0.132672	0.22602	0.246374
					0.0721256	0.134461	0.185388	0.280169
					0.106749	0.0942906	0.167729	0.278128
					0.0893131	0.0928806	0.174964	0.185413
					0.0953781	0.110694	0.133719	0.154824
					0.0783569	0.111691	0.162791	0.221708
					0.10196	0.101298	0.163124	0.139091
					0.151881	0.211342	0.244967	0.221194
					0.0805175	0.0890131	0.176749	0.214529
					0.133719	0.154824	0.179476	0.206176
					0.201997	0.171317	0.160237	0.211152
					0.205866	0.211735	0.166514	0.209594
					0.180761	0.271838	0.140445	0.16555
					0.174669	0.201146	0.168943	0.171652
					0.360296	0.258211	0.146494	0.253986
					0.222621	0.278422	0.167455	0.198855
					0.284791	0.216742	0.140219	0.150049
					0.222193	0.162892	0.206218	0.240604
					0.293493	0.162148	0.170026	0.200182
					0.196367	0.203504	0.211676	0.244502
					0.197851	0.138246	0.199974	0.309477
					0.232311	0.211017	0.294684	0.268732
					0.168017	0.169515	0.170151	0.207107
					0.131558	0.217911	0.217986	0.154799
					0.208194	0.246016	0.165918	0.219915
					0.215548	0.164591	0.181215	0.267612
					0.132264	0.204169	0.143533	0.138733
					0.141069	0.166569	0.111696	0.160164
					0.170614	0.138638	0.0929488	0.136134
					0.176924	0.142109	0.105654	0.0968712
					0.17619	0.228965	0.0876806	0.125977
					0.152168	0.239106	0.0735275	0.0882106
					0.144647	0.20597	0.0686312	0.164186
					0.146763	0.180337	0.0778231	0.113256
					0.0948869	0.151298	0.261889	0.277107
					0.143888	0.182616	0.263514	0.258442
					0.139792	0.141866	0.173912	0.214184
					0.103589	0.132112	0.300041	0.351183
					0.120484	0.159075	0.159661	0.227263
					0.148305	0.110869	0.194889	0.235772
					0.127942	0.134542	0.192934	0.220757
					0.0939237	0.138088	0.198256	0.214402
					0.134329	0.125144	0.163484	0.212013
					0.118362	0.113207	0.21506	0.156072
					0.0941169	0.133701	0.199507	0.157744
					0.103206	0.0908806	0.192774	0.168778
					0.112572	0.145074	0.217967	0.212751
					0.0993012	0.0883225	0.138035	0.15776
					0.0982644	0.0876806	0.173334	0.222961
					0.0943512	0.119427	0.223884	0.215539
					0.125178	0.231284	0.224664	0.269917
					0.0974956	0.101342	0.163808	0.212068
					0.109088	0.120622	0.24568	0.204048
					0.146494	0.253986	0.235471	0.184115
					0.206218	0.240604	0.134634	0.148338
					0.170026	0.200182	0.132938	0.162411
					0.143533	0.138733	0.160036	0.136241
					0.105654	0.0968712	0.150011	0.148438
					0.138487	0.15927	0.13894	0.136239
					0.160638	0.158866	0.160839	0.175421
					0.176516	0.178661	0.146716	0.133391
					0.107261	0.162677	0.147374	0.134787
					0.111219	0.132312	0.0903125	0.133937
					0.112937	0.126197	0.154321	0.126871
					0.0920444	0.143619	0.129595	0.09054
					0.100291	0.180594	0.12121	0.121886
					0.112916	0.127546	0.138487	0.15927
					0.125996	0.166815	0.160638	0.158866
					0.0964369	0.144151	0.107042	0.164321
					0.0923475	0.113854	0.157291	0.16222
					0.11283	0.140372	0.116641	0.13657
					0.126558	0.191993	0.187001	0.206726
					0.0921425	0.158799	0.305055	0.213497
					0.131094	0.162564	0.149392	0.173824
					0.069345	0.124513	0.154043	0.200772
					0.129736	0.150694	0.203099	0.192913
					0.151301	0.236908	0.217498	0.215949
					0.118061	0.168081	0.212921	0.201849
					0.118596	0.186449	0.212321	0.177946
					0.134752	0.175869	0.190171	0.139936
					0.141451	0.157069	0.181691	0.180897
					0.107042	0.164321	0.109384	0.161399
					0.157291	0.16222	0.206451	0.284721
					0.116641	0.13657	0.127766	0.151795
							0.121256	0.18807
							0.132569	0.183173
							0.18934	0.208472
							0.140936	0.171094
							0.149916	0.15725
							0.119149	0.08667
							0.0949244	0.144796
							0.125909	0.142016
							0.169399	0.144174
							0.140013	0.15427
							0.156511	0.140296
							0.134494	0.238008
							0.130524	0.195532
							0.150777	0.179972
							0.126356	0.174891
							0.237389	0.17828
							0.155047	0.215499
							0.189445	0.154917
							0.128076	0.203074
							0.142695	0.130297
							0.0989956	0.177474
							0.151951	0.213064
							0.147781	0.119489
							0.121315	0.119815
							0.0913131	0.118539
							0.086865	0.138842
							0.106798	0.108916
							0.101217	0.123
							0.0850875	0.0786944
							0.0990256	0.0780425
							0.125112	0.0758394
							0.0711812	0.111876
							0.109064	0.0740987

## Sheet: Fig.1g
		H	L		Individual data
Ctrl	Average	78.7891	70.7227		Ctrl		HCx
	SEM	0.913398	1.05961		H	L	H	L
					80	75	85	62.5
HCx	Average	79.4255	74.0683		90	82.5	90	62.5
	SEM	0.914176	0.946148		87.5	70	85	72.5
					95	82.5	95	72.5
					80	85	80	87.5
					70	67.5	80	82.5
					77.5	67.5	82.5	85
					72.5	70	80	77.5
					77.5	82.5	77.5	80
					82.5	80	85	85
					90	95	77.5	75
					80	80	85	87.5
					82.5	80	80	67.5
					90	85	65	67.5
					75	85	67.5	80
					87.5	85	80	80
					82.5	82.5	72.5	65
					67.5	85	77.5	70
					85	80	72.5	67.5
					82.5	80	85	85
					87.5	82.5	80	72.5
					75	82.5	77.5	75
					95	85	67.5	70
					85	90	65	82.5
					90	77.5	80	77.5
					67.5	80	80	80
					80	72.5	80	72.5
					87.5	65	85	65
					87.5	65	82.5	75
					82.5	62.5	75	65
					80	55	82.5	72.5
					85	50	77.5	57.5
					92.5	75	92.5	75
					87.5	75	85	67.5
					82.5	70	82.5	57.5
					87.5	85	80	62.5
					90	57.5	60	50
					82.5	72.5	65	67.5
					70	65	57.5	50
					72.5	65	55	45
					85	77.5	50	60
					72.5	65	57.5	50
					82.5	72.5	62.5	47.5
					72.5	82.5	52.5	52.5
					80	80	92.5	67.5
					85	72.5	85	65
					87.5	67.5	77.5	75
					92.5	70	87.5	72.5
					95	67.5	87.5	75
					75	70	82.5	90
					80	62.5	82.5	85
					85	65	85	87.5
					55	45	90	87.5
					87.5	75	90	90
					75	45	95	82.5
					77.5	67.5	87.5	90
					77.5	75	90	90
					75	67.5	87.5	87.5
					67.5	75	92.5	90
					82.5	65	75	80
					82.5	82.5	92.5	85
					77.5	52.5	87.5	80
					82.5	82.5	85	80
					70	87.5	90	67.5
					80	82.5	87.5	70
					82.5	52.5	82.5	77.5
					82.5	70	85	87.5
					82.5	72.5	55	67.5
					95	82.5	72.5	70
					77.5	72.5	70	77.5
					72.5	82.5	72.5	65
					80	72.5	67.5	60
					77.5	67.5	55	50
					85	82.5	55	42.5
					87.5	90	42.5	45
					82.5	75	45	55
					85	82.5	55	65
					85	75	35	50
					82.5	72.5	82.5	70
					87.5	72.5	90	67.5
					87.5	75	90	75
					92.5	75	87.5	85
					85	75	77.5	75
					77.5	75	90	87.5
					87.5	77.5	85	85
					95	82.5	85	85
					82.5	70	80	92.5
					82.5	85	87.5	95
					90	75	90	90
					92.5	70	95	95
					75	77.5	95	87.5
					82.5	77.5	92.5	90
					75	75	95	92.5
					80	75	90	87.5
					70	57.5	95	92.5
					77.5	62.5	82.5	92.5
					70	70	97.5	90
					92.5	90	77.5	72.5
					87.5	80	87.5	62.5
					85	80	70	67.5
					72.5	65	82.5	67.5
					55	42.5	85	67.5
					52.5	65	75	47.5
					67.5	77.5	75	75
					52.5	40	87.5	77.5
					62.5	47.5	80	75
					75	45	62.5	57.5
					50	42.5	82.5	65
					60	50	82.5	70
					67.5	45	70	57.5
					55	50	52.5	65
					77.5	47.5	67.5	77.5
					80	55	77.5	50
					77.5	60	85	67.5
					80	72.5	65	77.5
					90	70	82.5	85
					82.5	57.5	87.5	77.5
					72.5	65	82.5	70
					62.5	50	90	80
					60	70	87.5	70
					50	57.5	75	72.5
					57.5	65	97.5	72.5
					75	62.5	90	62.5
					60	75	77.5	65
					65	65	85	72.5
					77.5	50	87.5	75
					85	67.5	85	85
					65	77.5	75	75
							67.5	77.5
							80	77.5
							90	92.5
							80	72.5
							87.5	82.5
							82.5	80
							80	87.5
							77.5	90
							95	85
							80	90
							87.5	80
							72.5	75
							70	55
							82.5	90
							75	72.5
							87.5	75
							80	80
							90	75
							75	85
							85	82.5
							87.5	82.5
							77.5	85
							72.5	82.5
							82.5	82.5
							62.5	60
							92.5	62.5
							77.5	82.5
							75	62.5
							92.5	72.5
							75	65
							87.5	80
							87.5	60
							80	72.5

## Sheet: Fig.2a
Ctrl				HCx
Class	Amp Ratio	Half Dur		Class	Amp Ratio	Half Dur
Rew DA	0.471596	0.725		Rew DA	0.16574	0.575
Rew DA	0.334007	0.75		Rew DA	0.251724	0.425
Rew DA	0.173132	0.75		Rew DA	0.153205	0.7
Rew DA	0.402831	0.475		Rew DA	0.357551	0.45
Rew DA	0.148734	0.775		Rew DA	0.25073	0.4
Rew DA	0.141545	0.575		Rew DA	0.058042	0.45
Rew DA	0.145187	0.3		Rew DA	0.323554	0.475
Rew DA	0.30673	0.525		Rew DA	0.135327	0.425
Rew DA	0.458608	0.475		Rew DA	0.0096605	0.75
Rew DA	0.327576	0.7		Rew DA	0.0125904	0.55
Rew DA	0.115	0.5		Rew DA	0.20402	0.4
Rew DA	0.0700092	0.4		Rew DA	0.301717	0.425
Rew DA	0.130435	0.375		Rew DA	0.344982	0.475
Rew DA	0.0384615	0.5		Rew DA	0.167321	0.45
Rew DA	-0.0829506	0.75		Rew DA	0.245878	0.4
Rew DA	0.202434	0.425		Rew DA	0.369945	0.45
Rew DA	0.207276	0.35		Rew DA	0.0541311	0.5
Rew DA	0.101132	0.7		Rew DA	0.316284	0.425
Rew DA	0.355932	0.45		Rew DA	0.127984	0.5
Rew DA	-0.020383	0.75		Rew DA	0.0902307	0.375
Rew DA	0.179758	0.75		Rew DA	0.197193	0.525
Rew DA	0.33282	0.575		Rew DA	0.283237	0.35
Rew DA	0.41856	0.75		Rew DA	0.253143	0.65
Rew DA	-0.0692491	0.675		Rew DA	0.156433	0.45
Rew DA	-0.1163	0.775		Rew DA	0.140695	0.325
Rew DA	-0.0781513	0.775		Rew DA	0.178693	0.45
Rew DA	0.275605	0.55		Rew DA	0.189821	0.525
Rew DA	0.330078	0.5		Rew DA	0.140681	0.475
Rew DA	0.427621	0.475		Rew DA	0.120377	0.525
Rew DA	0.129527	0.4		Rew DA	0.115561	0.65
Rew DA	0.379044	0.575		Rew DA	0.211268	0.525
Rew DA	-0.135445	0.75		Rew DA	0.253319	0.4
Rew DA	0.209653	0.625		Rew DA	-0.0400237	0.5
Rew DA	-0.140461	0.75		Rew DA	0.0726817	0.5
Rew DA	-0.139875	0.75		Rew DA	0.138659	0.475
Rew DA	-0.0345888	0.675		Rew DA	0.208725	0.725
Rew DA	0.308323	0.625		Rew DA	0.122564	0.5
Rew DA	0.0541746	0.375		Rew DA	0.196242	0.425
Rew DA	0.232646	0.35		Rew DA	-0.0804745	0.75
Rew DA	0.13479	0.525		Rew DA	0.0942315	0.475
Rew DA	0.575439	0.725		Rew DA	0.145985	0.5
Rew DA	0.28905	0.625		Rew DA	0.264561	0.775
Rew DA	0.210308	0.725		Rew DA	0.139815	0.475
Rew DA	0.0931516	0.725		Rew DA	0.0933596	0.525
non rew DA	0.426176	0.675		Rew DA	0.337096	0.475
non rew DA	0.167574	0.575		Rew DA	0.26652	0.6
non rew DA	0.132971	0.475		Rew DA	0.137109	0.45
non rew DA	0.0844717	0.4		Rew DA	0.355385	0.425
non rew DA	0.159297	0.4		Rew DA	0.0749554	0.475
non rew DA	0.0537967	0.375		Rew DA	0.059126	0.525
non rew DA	0.23571	0.375		Rew DA	0.084014	0.6
non rew DA	0.278624	0.425		Rew DA	0.147565	0.525
non rew DA	0.537452	0.675		Rew DA	0.101031	0.525
non rew DA	0.241174	0.4		Rew DA	-0.00311804	0.45
non rew DA	0.27769	0.75		Rew DA	0.119219	0.425
non rew DA	0.157597	0.675		Rew DA	0.31726	0.4
non rew DA	0.124595	0.6		Rew DA	0.227112	0.4
non rew DA	0.360719	0.7		Rew DA	0.176591	0.5
non rew DA	0.00565611	0.45		Rew DA	0.0907272	0.6
non rew DA	0.0818792	0.675		Rew DA	-0.259086	0.775
non rew DA	0.0617947	0.375		Rew DA	0.233908	0.5
non rew DA	-0.00869061	0.45		Rew DA	0.195898	0.55
non rew DA	0.00421433	0.75		Rew DA	0.221179	0.525
non rew DA	0.17393	0.675		Rew DA	0.108185	0.325
non rew DA	0.462857	0.65		Rew DA	0.183644	0.525
non rew DA	0.259217	0.925		Rew DA	0.292874	0.425
non rew DA	0.151982	0.775		non rew DA	0.2034	0.575
non rew DA	0.154863	0.45		non rew DA	0.0624598	0.65
non rew DA	0.101558	0.45		non rew DA	0.231858	0.625
non rew DA	0.0916667	0.35		non rew DA	0.332984	0.45
non rew DA	0.0205143	0.4		non rew DA	0.0993987	0.725
non rew DA	0.0301205	0.375		non rew DA	0.26915	0.575
non DA	0.850854	0.275		non rew DA	0.0779683	0.725
non DA	0.676442	0.175		non rew DA	0.187138	0.425
non DA	0.807915	0.175		non rew DA	0.0267003	0.575
non DA	0.934186	0.175		non rew DA	0.1734	0.475
non DA	0.951417	0.375		non rew DA	0.0208145	0.475
non DA	0.894465	0.2		non rew DA	0.125795	0.35
non DA	0.756474	0.525		non rew DA	0.223378	0.55
non DA	0.903527	0.325		non rew DA	0.204013	0.45
non DA	0.870146	0.35		non rew DA	-0.0164554	0.35
non DA	0.957126	0.25		non rew DA	0.296328	0.375
non DA	0.952941	0.325		non rew DA	0.218227	0.325
non DA	0.773681	0.225		non rew DA	0.162505	0.675
non DA	0.84751	0.2		non rew DA	0.125724	0.6
non DA	0.658453	0.2		non rew DA	0.406218	0.6
non DA	0.639272	0.2		non rew DA	0.253465	0.375
non DA	0.601196	0.2		non rew DA	0.0411862	0.35
non DA	0.767523	0.125		non rew DA	-0.0504386	0.75
non DA	0.726813	0.125		non rew DA	0.225647	0.525
non DA	0.682005	0.125		non rew DA	0.0929309	0.55
non DA	0.637118	0.15		non rew DA	0.00802901	0.6
non DA	0.968652	0.325		non rew DA	0.111445	0.6
non DA	0.78087	0.125		non rew DA	0.21785	0.75
non DA	0.713913	0.225		non rew DA	0.13832	0.75
non DA	0.627805	0.2		non rew DA	0.144454	0.5
non DA	0.972851	0.5		non rew DA	0.114988	0.75
non DA	0.646925	0.175		non rew DA	0.265178	0.475
non DA	0.962301	0.175		non rew DA	0.389131	0.45
non DA	0.940625	0.35		non rew DA	0.014885	0.65
non DA	0.998524	0.3		non rew DA	0.183032	0.525
non DA	0.732839	0.125		non rew DA	0.42789	0.575
non DA	0.721468	0.125		non rew DA	0.10854	0.625
non DA	0.965426	0.325		non rew DA	0.0884994	0.35
non DA	0.821148	0.15		non rew DA	0.055654	0.75
non DA	0.876448	0.15		non rew DA	0.0846349	0.5
non DA	0.972874	0.175		non rew DA	0.137531	0.45
non DA	0.938701	0.175		non rew DA	0.174319	0.75
non DA	0.840607	0.2		non rew DA	0.122071	0.45
non DA	0.800905	0.15		non rew DA	0.136743	0.75
non DA	0.637022	0.125		non rew DA	0.190561	0.5
non DA	0.698774	0.125		non rew DA	0.195021	0.75
non DA	0.771067	0.175		non rew DA	0.146245	0.5
non DA	0.823671	0.375		non rew DA	0.29603	0.75
non DA	0.617595	0.1		non rew DA	0.112492	0.475
non DA	0.991122	0.225		non rew DA	0.217327	0.5
non DA	0.96337	0.3		non rew DA	0.0226864	0.75
non DA	0.861893	0.3		non DA	0.585853	0.175
non DA	0.811688	0.275		non DA	0.48202	0.125
non DA	0.696866	0.2		non DA	0.42126	0.35
non DA	0.823356	0.4		non DA	0.377744	0.375
non DA	0.813301	0.125		non DA	0.46023	0.225
non DA	0.656805	0.1		non DA	0.385254	0.25
non DA	0.653168	0.15		non DA	0.299803	0.25
non DA	0.877767	0.25		non DA	0.30303	0.25
non DA	0.895939	0.375		non DA	0.336853	0.3
non DA	0.833171	0.225		non DA	0.534958	0.25
non DA	0.736481	0.25		non DA	0.601161	0.275
non DA	0.685443	0.225		non DA	0.19635	0.15
non DA	0.771014	0.275		non DA	0.0614251	0.125
non DA	0.969944	0.325		non DA	0.409179	0.15
non DA	0.898924	0.175		non DA	0.378924	0.125
non DA	0.879666	0.125		non DA	0.547595	0.15
non DA	0.733826	0.225		non DA	0.324873	0.125
non DA	0.824236	0.2		non DA	0.502768	0.125
non DA	0.618063	0.125		non DA	0.388006	0.125
non DA	0.716865	0.125		non DA	0.262774	0.1
non DA	0.663516	0.1		non DA	0.415691	0.1
non DA	0.926148	0.35		non DA	0.337215	0.15
non DA	0.789305	0.425		non DA	0.316147	0.125
non DA	0.751028	0.125		non DA	0.128773	0.1
non DA	0.862434	0.275		non DA	0.00446275	0.1
non DA	0.91232	0.325		non DA	0.0991379	0.2
non DA	0.931072	0.325		non DA	0.520898	0.25
non DA	0.886497	0.3		non DA	0.20558	0.1
non DA	0.955171	0.35		non DA	0.0617787	0.1
non DA	0.645414	0.15		non DA	0.546578	0.125
non DA	0.727224	0.175		non DA	0.375171	0.175
non DA	0.62562	0.2		non DA	0.615553	0.15
non DA	0.721271	0.125		non DA	0.233881	0.2
non DA	0.636665	0.175		non DA	0.462628	0.2
non DA	0.720743	0.175		non DA	0.103009	0.15
non DA	0.64229	0.175		non DA	0.246675	0.175
non DA	0.859888	0.125		non DA	0.512939	0.15
non DA	0.787602	0.15		non DA	0.0568093	0.125
non DA	0.882794	0.25		non DA	0.34627	0.175
non DA	0.720824	0.225		non DA	0.423145	0.1
non DA	0.811859	0.15		non DA	0.272038	0.225
non DA	0.631551	0.175		non DA	0.625113	0.225
non DA	0.698421	0.175		non DA	0.231094	0.225
non DA	0.760048	0.2		non DA	0.600636	0.25
non DA	0.835727	0.15		non DA	0.552529	0.125
non DA	0.89364	0.475		non DA	0.343986	0.125
non DA	0.828571	0.15		non DA	0.372402	0.175
non DA	0.71856	0.175		non DA	0.435286	0.35
non DA	0.960735	0.325		non DA	0.19021	0.25
non DA	0.957915	0.325		non DA	0.188656	0.125
non DA	0.923358	0.3		non DA	0.527147	0.125
non DA	0.948919	0.2		non DA	0.618768	0.1
non DA	0.914754	0.325		non DA	0.524483	0.1
non DA	0.944145	0.225		non DA	0.426767	0.15
non DA	0.65226	0.225		non DA	0.362155	0.25
non DA	0.920792	0.2		non DA	0.640994	0.125
non DA	0.733935	0.175		non DA	0.573171	0.125
non DA	0.830633	0.2		non DA	0.522943	0.125
non DA	0.97668	0.225		non DA	0.427415	0.15
non DA	0.607201	0.175		non DA	0.579458	0.15
non DA	0.958034	0.15		non DA	0.409897	0.125
non DA	0.980495	0.15		non DA	0.523661	0.125
non DA	0.813665	0.25		non DA	0.498705	0.175
non DA	0.944734	0.225		non DA	0.448064	0.3
non DA	0.601004	0.225		non DA	0.514563	0.2
non DA	0.749274	0.125		non DA	0.459729	0.275
non DA	0.676454	0.175		non DA	0.445749	0.125
non DA	0.884192	0.3		non DA	0.533663	0.25
non DA	0.905797	0.325		non DA	0.546774	0.3
non DA	0.93012	0.275		non DA	0.487958	0.125
non DA	0.675352	0.125		non DA	0.437833	0.1
non DA	0.887617	0.225		non DA	0.520833	0.35
non DA	0.875	0.225		non DA	0.480962	0.15
non DA	0.727704	0.125		non DA	0.582543	0.125
non DA	0.986612	0.2		non DA	0.637165	0.125
non DA	0.610816	0.2		non DA	0.151899	0.125
non DA	0.996413	0.225		non DA	0.246581	0.125
non DA	0.743325	0.2		non DA	0.296771	0.125
non DA	0.962264	0.325		non DA	0.557567	0.1
non DA	0.833542	0.2		non DA	0.561129	0.125
non DA	0.6384	0.2		non DA	0.556213	0.125
non DA	0.942939	0.325		non DA	0.618781	0.15
non DA	0.738278	0.25		non DA	0.392745	0.15
non DA	0.990528	0.25		non DA	0.53907	0.2
non DA	0.907509	0.275		non DA	0.308564	0.15
non DA	0.789729	0.2		non DA	0.479736	0.2
non DA	0.632007	0.125		non DA	0.500859	0.175
non DA	0.965777	0.2		non DA	0.557732	0.15
non DA	0.846252	0.225		non DA	0.425854	0.175
non DA	0.970588	0.225		non DA	0.569263	0.15
non DA	0.946429	0.175		non DA	0.476611	0.175
non DA	0.741538	0.2		non DA	0.569738	0.125
non DA	0.749635	0.225		non DA	0.575953	0.2
non DA	0.904416	0.15		non DA	0.342806	0.125
non DA	0.910751	0.35		non DA	0.623082	0.2
non DA	0.780571	0.125		non DA	0.12381	0.125
non DA	0.980276	0.15		non DA	0.493019	0.2
non DA	0.593913	0.35		non DA	0.234804	0.125
non DA	0.913093	0.375		non DA	0.540628	0.125
non DA	0.884533	0.275		non DA	0.30401	0.125
non DA	0.68174	0.125		non DA	0.457895	0.1
non DA	0.676907	0.425		non DA	0.645205	0.125
non DA	0.710513	0.4		non DA	0.462844	0.275
non DA	0.621653	0.4		non DA	0.254829	0.1
non DA	0.846467	0.2		non DA	0.573455	0.1
non DA	0.966644	0.2		non DA	0.482776	0.125
non DA	0.737783	0.225		non DA	0.0638867	0.1
non DA	0.724586	0.4		non DA	0.296107	0.1
non DA	0.739847	0.2		non DA	0.154153	0.1
non DA	0.681323	0.1		non DA	0.0681081	0.1
non DA	0.657557	0.25		non DA	0.304839	0.1
non DA	0.690068	0.25		non DA	0.553323	0.125
non DA	0.709353	0.175		non DA	0.268667	0.1
non DA	0.627497	0.275		non DA	0.455638	0.1
non DA	0.665976	0.125		non DA	0.25443	0.1
non DA	0.66286	0.2		non DA	0.199841	0.1
non DA	0.592008	0.225		non DA	0.368421	0.1
non DA	0.698535	0.2		non DA	0.544691	0.125
non DA	0.727216	0.325		non DA	0.50081	0.125
non DA	0.953709	0.35		non DA	0.302092	0.1
non DA	0.764479	0.575		non DA	0.41476	0.1
non DA	0.295793	0.2		non DA	0.428059	0.125
non DA	0.355494	0.125		non DA	0.167988	0.1
non DA	0.252072	0.3		non DA	0.267705	0.1
non DA	0.484133	0.125		non DA	0.363022	0.1
non DA	0.470418	0.1		non DA	0.318885	0.225
non DA	0.388908	0.1		non DA	0.624273	0.1
non DA	0.301698	0.125		non DA	0.640415	0.1
non DA	0.449236	0.15		non DA	0.586438	0.1
non DA	0.582649	0.2		non DA	0.622276	0.2
non DA	0.257724	0.1		non DA	0.316039	0.1
non DA	0.245814	0.15		non DA	0.479562	0.2
non DA	0.324087	0.15		non DA	0.453569	0.225
non DA	0.583596	0.175		non DA	0.127384	0.1
non DA	0.555912	0.1		non DA	0.441839	0.1
non DA	0.204898	0.1		non DA	0.518803	0.225
non DA	0.377736	0.15		non DA	0.144621	0.1
non DA	0.575481	0.1		non DA	0.559487	0.225
non DA	0.0635889	0.125		non DA	0.526413	0.225
non DA	0.192556	0.125		non DA	0.5006	0.1
non DA	0.28629	0.125		non DA	0.503901	0.275
non DA	0.119552	0.1		non DA	0.458814	0.275
non DA	0.268403	0.175		non DA	0.493323	0.275
non DA	0.0569547	0.125		non DA	0.480922	0.275
non DA	0.280198	0.1		non DA	0.430851	0.15
non DA	0.397959	0.1		non DA	0.340786	0.25
non DA	0.396955	0.2		non DA	0.551901	0.1
non DA	0.557865	0.275		non DA	0.452782	0.275
non DA	0.277196	0.125		non DA	0.574875	0.2
non DA	0.510241	0.175		non DA	0.510395	0.1
non DA	0.219144	0.1		non DA	0.379483	0.275
non DA	0.508837	0.275		non DA	0.419815	0.275
non DA	0.457526	0.1		non DA	0.520648	0.3
non DA	0.33834	0.2		non DA	0.583234	0.275
non DA	0.350401	0.3		non DA	0.369697	0.2
non DA	0.238063	0.175		non DA	0.454064	0.275
non DA	0.472047	0.2		non DA	0.535666	0.3
non DA	0.416237	0.125		non DA	0.143086	0.1
non DA	0.340167	0.2		non DA	0.54235	0.275
non DA	0.518538	0.15		non DA	0.611053	0.225
non DA	0.237275	0.1		non DA	0.456245	0.3
non DA	0.169914	0.125		non DA	0.334855	0.275
non DA	0.199193	0.1		non DA	0.443665	0.25
non DA	0.530601	0.225		non DA	0.476952	0.275
non DA	0.251927	0.1		non DA	0.286629	0.275
non DA	0.528958	0.125		non DA	0.376179	0.275
non DA	0.604396	0.125		non DA	0.447684	0.45
non DA	0.448852	0.1		non DA	0.119015	0.225
non DA	0.517514	0.25		non DA	0.34398	0.2
non DA	0.442063	0.175		non DA	0.421258	0.375
non DA	0.109846	0.125		non DA	0.278444	0.325
non DA	0.569012	0.1		non DA	0.516365	0.35
non DA	0.477035	0.125		non DA	0.764286	0.375
non DA	0.568868	0.325		non DA	0.995551	0.425
non DA	0.383657	0.15		non DA	0.913784	0.425
non DA	0.143702	0.125		non DA	0.784543	0.25
non DA	0.434864	0.125		non DA	0.966644	0.225
non DA	0.379046	0.125		non DA	0.883636	0.325
non DA	0.387035	0.125		non DA	0.889251	0.2
non DA	0.487264	0.125		non DA	0.919782	0.225
non DA	0.175418	0.1		non DA	0.687141	0.3
non DA	0.254774	0.1		non DA	0.990015	0.225
non DA	0.3441	0.125		non DA	0.872229	0.2
non DA	0.102853	0.1		non DA	0.948923	0.225
non DA	0.48643	0.2		non DA	0.832512	0.175
non DA	0.324119	0.1		non DA	0.997454	0.3
non DA	0.131743	0.1		non DA	0.751854	0.225
non DA	0.242329	0.1		non DA	0.820424	0.35
non DA	0.191657	0.1		non DA	0.928131	0.225
non DA	0.461103	0.125		non DA	0.976087	0.25
non DA	0.591432	0.2		non DA	0.822627	0.225
non DA	0.435681	0.125		non DA	0.995891	0.25
non DA	0.556499	0.125		non DA	0.74368	0.25
non DA	0.45933	0.175		non DA	0.970542	0.275
non DA	0.443578	0.125		non DA	0.799895	0.175
non DA	0.435222	0.125		non DA	0.777889	0.275
non DA	0.404395	0.1		non DA	0.929111	0.325
non DA	0.460557	0.125		non DA	0.689286	0.2
non DA	0.557604	0.175		non DA	0.98262	0.15
non DA	0.354517	0.125		non DA	0.836642	0.2
non DA	0.37579	0.125		non DA	0.767914	0.325
non DA	0.592344	0.15		non DA	0.849558	0.2
non DA	0.573177	0.125		non DA	0.834673	0.3
non DA	0.471735	0.2		non DA	0.922266	0.2
non DA	0.561834	0.125		non DA	0.930305	0.225
non DA	0.576262	0.15		non DA	0.88805	0.325
non DA	0.570205	0.125		non DA	0.828979	0.35
non DA	0.536201	0.175		non DA	0.970223	0.15
non DA	0.576127	0.175		non DA	0.875289	0.3
non DA	0.571206	0.2		non DA	0.899753	0.3
non DA	0.531712	0.1		non DA	0.709753	0.325
non DA	0.582685	0.1		non DA	0.801924	0.35
non DA	0.362123	0.1		non DA	0.937965	0.275
non DA	0.472884	0.15		non DA	0.899842	0.325
non DA	0.562118	0.1		non DA	0.93985	0.25
non DA	0.500196	0.225		non DA	0.7182	0.225
non DA	0.543459	0.1		non DA	0.770615	0.2
non DA	0.147027	0.075		non DA	0.98063	0.25
non DA	0.305404	0.1		non DA	0.80244	0.275
non DA	0.542506	0.1		non DA	0.772391	0.125
non DA	0.187827	0.1		non DA	0.948304	0.25
non DA	0.0874767	0.1		non DA	0.880919	0.175
non DA	0.512605	0.1		non DA	0.723833	0.2
non DA	0.245742	0.1		non DA	0.942298	0.3
non DA	0.529144	0.125		non DA	0.997866	0.35
non DA	0.53412	0.2		non DA	0.98951	0.325
non DA	0.526335	0.125		non DA	0.822368	0.225
non DA	0.437212	0.125		non DA	0.995813	0.325
non DA	0.556751	0.175		non DA	0.998729	0.15
non DA	0.549905	0.2		non DA	0.935883	0.15
non DA	0.449244	0.2		non DA	0.978261	0.175
non DA	0.369442	0.1		non DA	0.882204	0.325
non DA	0.43614	0.2		non DA	0.916376	0.25
non DA	0.589965	0.2		non DA	0.836893	0.15
non DA	0.371674	0.15		non DA	0.729399	0.3
non DA	0.535808	0.1		non DA	0.87187	0.325
non DA	0.474711	0.125		non DA	0.978261	0.15
non DA	0.328344	0.1		non DA	0.878729	0.25
non DA	0.306655	0.125		non DA	0.664577	0.3
non DA	0.330877	0.1		non DA	0.993552	0.325
non DA	0.36728	0.125		non DA	0.730926	0.175
non DA	0.192846	0.2		non DA	0.936405	0.15
non DA	0.385345	0.225		non DA	0.80666	0.175
non DA	0.483017	0.15		non DA	0.96844	0.325
non DA	0.588317	0.1		non DA	0.963655	0.175
non DA	0.254372	0.1		non DA	0.86991	0.375
non DA	0.519485	0.175		non DA	0.811531	0.175
non DA	0.489785	0.125		non DA	0.679157	0.2
non DA	0.392634	0.15		non DA	0.887475	0.3
non DA	0.505274	0.125		non DA	0.981937	0.2
non DA	0.567811	0.125		non DA	0.934194	0.225
non DA	0.211557	0.15		non DA	0.888569	0.175
non DA	0.290978	0.125		non DA	0.9375	0.15
non DA	0.575107	0.175		non DA	0.744227	0.15
non DA	0.374877	0.125		non DA	0.955774	0.175
non DA	0.246858	0.1		non DA	0.97235	0.2
non DA	0.324503	0.125		non DA	0.994	0.2
non DA	0.513346	0.25		non DA	0.802208	0.125
non DA	0.275562	0.1		non DA	0.629185	0.275
non DA	0.0475539	0.1		non DA	0.973786	0.325
non DA	0.281422	0.125		non DA	0.939281	0.325
non DA	0.264836	0.175		non DA	0.920567	0.2
non DA	0.46283	0.175		non DA	0.898764	0.325
non DA	0.44	0.125		non DA	0.877585	0.275
non DA	0.187669	0.175		non DA	0.997374	0.35
non DA	0.0357596	0.1		non DA	0.788675	0.125
non DA	0.38177	0.15		non DA	0.788102	0.3
non DA	0.315251	0.15		non DA	0.987486	0.325
non DA	0.401255	0.275		non DA	0.908123	0.325
non DA	0.488696	0.125		non DA	0.839752	0.15
non DA	0.416761	0.125		non DA	0.802766	0.3
non DA	0.478032	0.275		non DA	0.854569	0.15
non DA	0.466908	0.425		non DA	0.920586	0.3
				non DA	0.666833	0.125
				non DA	0.902696	0.125
				non DA	0.808268	0.15
				non DA	0.973178	0.2
				non DA	0.799076	0.15
				non DA	0.770095	0.275
				non DA	0.878018	0.2
				non DA	0.701368	0.2
				non DA	0.859649	0.3
				non DA	0.956223	0.325
				non DA	0.710875	0.225
				non DA	0.856827	0.15
				non DA	0.710653	0.275
				non DA	0.729782	0.25
				non DA	0.98783	0.3
				non DA	0.746725	0.175
				non DA	0.645041	0.175
				non DA	0.851992	0.15
				non DA	0.862935	0.375
				non DA	0.921343	0.25
				non DA	0.909091	0.2
				non DA	0.976457	0.35
				non DA	0.735997	0.225
				non DA	0.801951	0.25
				non DA	0.664278	0.125
				non DA	0.942436	0.35
				non DA	0.646331	0.225
				non DA	0.909139	0.2
				non DA	0.813684	0.25
				non DA	0.859241	0.2
				non DA	0.983108	0.3
				non DA	0.755906	0.125
				non DA	0.723064	0.225
				non DA	0.889734	0.4
				non DA	0.625806	0.475
				non DA	0.663111	0.275
				non DA	0.884615	0.175
				non DA	0.933579	0.35
				non DA	0.989924	0.15
				non DA	0.735462	0.2
				non DA	0.969231	0.25
				non DA	0.854878	0.2
				non DA	0.917028	0.35
				non DA	0.809333	0.325
				non DA	0.968464	0.225
				non DA	0.875809	0.325
				non DA	0.947083	0.175
				non DA	0.815498	0.2
				non DA	0.855011	0.15
				non DA	0.888771	0.325
				non DA	0.679823	0.2
				non DA	0.84127	0.275
				non DA	0.661072	0.2
				non DA	0.699472	0.15
				non DA	0.870576	0.2
				non DA	0.994583	0.25
				non DA	0.898339	0.35
				non DA	0.946389	0.35
				non DA	0.952049	0.175
				non DA	0.787894	0.225
				non DA	0.946347	0.15
				non DA	0.92071	0.225
				non DA	0.798958	0.125
				non DA	0.997731	0.2
				non DA	0.909565	0.25
				non DA	0.702444	0.2
				non DA	0.946092	0.25
				non DA	0.970226	0.15
				non DA	0.988864	0.125
				non DA	0.986787	0.175
				non DA	0.73918	0.125
				non DA	0.803729	0.225
				non DA	0.946117	0.35
				non DA	0.965351	0.175
				non DA	0.687044	0.2
				non DA	0.94886	0.2
				non DA	0.970944	0.35
				non DA	0.966533	0.325
				non DA	1	0.2
				non DA	0.983243	0.325
				non DA	0.665032	0.125
				non DA	0.831297	0.15
				non DA	0.993083	0.25
				non DA	0.910667	0.35
				non DA	0.937408	0.325
				non DA	0.684608	0.15
				non DA	0.91283	0.225
				non DA	0.975202	0.25
				non DA	0.921589	0.35
				non DA	0.98587	0.275
				non DA	0.953342	0.175
				non DA	0.918844	0.35
				non DA	0.96099	0.25
				non DA	0.900315	0.2
				non DA	0.949694	0.2
				non DA	0.640882	0.225
				non DA	0.994016	0.325
				non DA	0.998634	0.325
				non DA	0.911883	0.2
				non DA	0.97635	0.35
				non DA	0.80962	0.15
				non DA	0.967846	0.45
				non DA	0.639785	0.225
				non DA	0.680425	0.275
				non DA	0.856734	0.4
				non DA	0.664865	0.225
				non DA	0.656741	0.15
				non DA	0.91385	0.45
				non DA	0.776901	0.325
				non DA	0.686319	0.325
				non DA	0.64232	0.275
				non DA	0.806098	0.375
				non DA	0.640832	0.275
				non DA	0.918711	0.6
				non DA	0.997173	0.1
				non DA	0.649778	0.3
				non DA	0.972101	0.5
				non DA	0.63358	0.325
				non DA	0.708989	0.325
				non DA	0.690247	0.525

## Sheet: Fig.2b
		Amp Ratio	Half Dur
Ctrl	Average	0.176711	0.576736
	SEM	0.0198254	0.0181103
HCx	Average	0.163264	0.526923
	SEM	0.0101662	0.0111182

## Sheet: Fig.2c
		Reward	baseline
Ctrl	Average	3.50246	2.18889
	SEM	0.380391	0.287775
HCx	Average	3.18692	2.66301
	SEM	0.363337	0.325227

## Sheet: Fig.3a&b
			Time	-0.5	-0.49	-0.48	-0.47	-0.46	-0.45	-0.44	-0.43	-0.42	-0.41	-0.4	-0.39	-0.38	-0.37	-0.36	-0.35	-0.34	-0.33	-0.32	-0.31	-0.3	-0.29	-0.28	-0.27	-0.26	-0.25	-0.24	-0.23	-0.22	-0.21	-0.2	-0.19	-0.18	-0.17	-0.16	-0.15	-0.14	-0.13	-0.12	-0.11	-0.1	-0.09	-0.08	-0.07	-0.06	-0.05
Ctrl	Reward Delivery	Early	Average	-2.1875	-1.90341	-1.55114	-1.16477	-0.857955	-0.517045	-0.210227	-0.0170455	0.448864	0.801136	1.05114	1.14205	1.14205	1.08523	1.01705	1.07386	1.08523	1.1875	1.03977	0.982955	1.00568	0.960227	0.892045	0.948864	1.1875	1.09659	1.3125	1.46023	1.41477	1.53977	1.35795	1.3125	1.42614	1.36932	1.23295	1.33523	1.0625	0.971591	0.982955	0.8125	0.846591	0.982955	0.903409	0.869318	0.892045	0.801136
			SEM	0.359584	0.318668	0.283082	0.236574	0.200909	0.190165	0.191938	0.203949	0.23163	0.251872	0.269532	0.294872	0.291357	0.307996	0.263647	0.251355	0.239187	0.240944	0.24185	0.234741	0.230385	0.211339	0.190921	0.184867	0.197677	0.193147	0.213132	0.209264	0.207814	0.196102	0.217717	0.222292	0.224975	0.234082	0.228744	0.250354	0.213507	0.223199	0.22308	0.236747	0.223835	0.258133	0.25305	0.237407	0.247151	0.235397
		Late	Average	-2.3267	-2.00852	-1.66761	-1.37216	-1.03125	-0.758523	-0.338068	0.0255682	0.275568	0.639205	0.923295	0.911932	0.946023	0.923295	0.866477	0.855114	0.786932	0.707386	0.684659	0.661932	0.730114	0.798295	0.832386	0.923295	0.900568	0.934659	0.855114	0.991477	1.09375	1.11648	1.16193	1.27557	1.23011	1.25284	1.44602	1.58239	1.65057	1.55966	1.5483	1.5483	1.41193	1.27557	1.24148	1.27557	1.07102	1.00284
			SEM	0.333881	0.293835	0.263937	0.250044	0.241351	0.232191	0.216351	0.212001	0.217284	0.231629	0.237468	0.252196	0.270637	0.274019	0.263277	0.259157	0.225354	0.215612	0.186705	0.187792	0.201592	0.17951	0.200544	0.207652	0.2134	0.2185	0.223158	0.244474	0.248021	0.262894	0.270621	0.265164	0.264874	0.241024	0.240576	0.286672	0.297208	0.283695	0.304423	0.333224	0.360795	0.326786	0.306364	0.341303	0.342943	0.31505
	Reward Omission	Early	Average	-1.92045	-1.625	-1.42045	-1.17045	-0.829545	-0.465909	-0.102273	0.306818	0.625	1.01136	1.17045	1.19318	1.44318	1.53409	1.53409	1.42045	1.35227	1.26136	1.26136	1.05682	0.806818	0.670455	0.647727	0.625	0.556818	0.534091	0.443182	0.443182	0.397727	0.602273	0.852273	1.17045	1.14773	1.10227	1.01136	0.965909	1.17045	1.19318	1.17045	1.07955	0.829545	0.670455	0.420455	0.465909	0.579545	0.920455
			SEM	0.330734	0.273925	0.282842	0.289741	0.269527	0.253397	0.271922	0.313368	0.304827	0.338764	0.313883	0.328014	0.345786	0.329101	0.342981	0.316866	0.317154	0.328871	0.340201	0.347986	0.344609	0.393046	0.334174	0.305156	0.271311	0.296996	0.242683	0.250633	0.273453	0.280623	0.278614	0.309513	0.328817	0.313422	0.320642	0.315238	0.340629	0.31697	0.319249	0.288228	0.283011	0.304402	0.285825	0.298249	0.267594	0.285825
		Late	Average	-1.64205	-1.36932	-1.1875	-0.778409	-0.505682	-0.210227	0.176136	0.403409	0.948864	1.24432	1.28977	1.33523	1.40341	1.22159	1.26705	1.26705	1.26705	1.42614	1.3125	1.51705	1.60795	1.53977	1.72159	1.90341	1.97159	2.01705	1.99432	1.90341	1.76705	1.63068	1.74432	1.78977	1.67614	1.67614	1.53977	1.53977	1.53977	1.53977	1.53977	1.51705	1.53977	1.44886	1.53977	1.44886	1.47159	1.33523
			SEM	0.448226	0.437664	0.44168	0.434858	0.400453	0.392982	0.41097	0.399526	0.438576	0.439973	0.433464	0.398824	0.381596	0.292303	0.355691	0.312962	0.290485	0.316516	0.319154	0.310053	0.315386	0.331796	0.362944	0.387994	0.390689	0.354054	0.362046	0.350224	0.317842	0.265522	0.302942	0.287963	0.276563	0.268759	0.27796	0.319042	0.311296	0.286734	0.267809	0.269413	0.301654	0.275492	0.281662	0.316448	0.351439	0.354208
	Difference	Delivery	Average	0.139205	0.105114	0.116477	0.207386	0.173295	0.241477	0.127841	-0.0426136	0.173295	0.161932	0.127841	0.230114	0.196023	0.161932	0.150568	0.21875	0.298295	0.480114	0.355114	0.321023	0.275568	0.161932	0.0596591	0.0255682	0.286932	0.161932	0.457386	0.46875	0.321023	0.423295	0.196023	0.0369318	0.196023	0.116477	-0.213068	-0.247159	-0.588068	-0.588068	-0.565341	-0.735795	-0.565341	-0.292614	-0.338068	-0.40625	-0.178977	-0.201705
			SEM	0.128858	0.141466	0.155151	0.187088	0.199823	0.238333	0.249217	0.243489	0.257756	0.257877	0.276159	0.313948	0.339726	0.383836	0.327356	0.321304	0.308852	0.299593	0.285557	0.27632	0.254141	0.246524	0.212925	0.188785	0.224117	0.229385	0.224501	0.220296	0.227799	0.261433	0.278172	0.279009	0.258556	0.253294	0.260952	0.290928	0.308605	0.274116	0.292078	0.308673	0.329023	0.32357	0.306588	0.328016	0.365898	0.333446
		Omission	Average	-0.278409	-0.255682	-0.232955	-0.392045	-0.323864	-0.255682	-0.278409	-0.0965909	-0.323864	-0.232955	-0.119318	-0.142045	0.0397727	0.3125	0.267045	0.153409	0.0852273	-0.164773	-0.0511364	-0.460227	-0.801136	-0.869318	-1.07386	-1.27841	-1.41477	-1.48295	-1.55114	-1.46023	-1.36932	-1.02841	-0.892045	-0.619318	-0.528409	-0.573864	-0.528409	-0.573864	-0.369318	-0.346591	-0.369318	-0.4375	-0.710227	-0.778409	-1.11932	-0.982955	-0.892045	-0.414773
			SEM	0.194017	0.268857	0.292757	0.31158	0.309404	0.32541	0.373915	0.413682	0.436186	0.479348	0.469621	0.36547	0.348272	0.310034	0.303658	0.271375	0.264427	0.288897	0.329034	0.360027	0.32685	0.337008	0.344427	0.400207	0.424907	0.424629	0.385518	0.425296	0.377342	0.367013	0.391288	0.383673	0.351918	0.308471	0.332343	0.333506	0.366431	0.319619	0.356924	0.336806	0.349512	0.378852	0.418247	0.42686	0.407079	0.434949
HCx	Reward Delivery	Early	Average	-2.48485	-2.19697	-1.75	-1.46212	-1.2197	-0.909091	-0.530303	-0.242424	0.0984848	0.378788	0.55303	0.598485	0.431818	0.424242	0.484848	0.401515	0.318182	0.393939	0.371212	0.340909	0.439394	0.356061	0.477273	0.530303	0.568182	0.69697	0.742424	0.742424	0.765152	0.795455	0.69697	0.825758	0.833333	0.833333	0.780303	0.712121	0.712121	0.69697	0.636364	0.613636	0.606061	0.522727	0.378788	0.431818	0.492424	0.492424
			SEM	0.330171	0.316026	0.281577	0.253064	0.234332	0.218769	0.204168	0.19812	0.178572	0.167878	0.17275	0.164876	0.148677	0.143253	0.153862	0.142993	0.138475	0.147022	0.152228	0.164557	0.163846	0.163652	0.161886	0.168338	0.165531	0.172365	0.165456	0.165436	0.162715	0.177355	0.17468	0.169005	0.174369	0.18554	0.191546	0.183628	0.207684	0.200798	0.201439	0.184286	0.189772	0.17505	0.166431	0.166385	0.158718	0.151098
		Late	Average	-2.41098	-2.0625	-1.72159	-1.41098	-1.0928	-0.751894	-0.448864	-0.0473485	0.195076	0.528409	0.63447	0.604167	0.63447	0.505682	0.482955	0.414773	0.460227	0.414773	0.513258	0.551136	0.596591	0.535985	0.467803	0.642045	0.63447	0.695076	0.672348	0.672348	0.672348	0.604167	0.589015	0.63447	0.74053	0.679924	0.74053	0.6875	0.619318	0.573864	0.535985	0.543561	0.482955	0.467803	0.263258	0.255682	0.210227	0.301136
			SEM	0.322788	0.293836	0.261134	0.22648	0.196899	0.189364	0.174709	0.156606	0.146816	0.155479	0.171851	0.163434	0.169729	0.18407	0.171976	0.170938	0.143213	0.150875	0.162033	0.167392	0.169336	0.179542	0.171576	0.197897	0.207215	0.199378	0.20276	0.20192	0.200767	0.176704	0.198292	0.187469	0.190312	0.18281	0.18764	0.187329	0.172309	0.165	0.175955	0.176982	0.171735	0.196978	0.170336	0.168882	0.15412	0.149499
	Reward Omission	Early	Average	-2.42803	-2.18561	-1.76136	-1.45833	-1.20076	-0.82197	-0.503788	-0.261364	0.0719697	0.435606	0.587121	0.647727	0.57197	0.587121	0.632576	0.526515	0.511364	0.511364	0.450758	0.465909	0.481061	0.511364	0.420455	0.405303	0.314394	0.238636	0.253788	0.268939	0.329545	0.17803	0.17803	0.102273	0.193182	0.17803	0.223485	0.359848	0.375	0.435606	0.405303	0.450758	0.450758	0.481061	0.465909	0.496212	0.556818	0.541667
			SEM	0.311589	0.311324	0.270446	0.247694	0.203437	0.181439	0.17768	0.187745	0.199623	0.222151	0.250794	0.253246	0.280685	0.299368	0.273105	0.245892	0.234785	0.22558	0.211476	0.200209	0.197946	0.190709	0.18813	0.198472	0.209198	0.177692	0.184275	0.155598	0.146118	0.154343	0.181029	0.195468	0.212825	0.229554	0.252189	0.237004	0.237643	0.232947	0.224309	0.240956	0.240757	0.247669	0.246034	0.264593	0.258405	0.251923
		Late	Average	-2.66288	-2.42045	-2.11742	-1.92045	-1.73864	-1.39015	-1.01136	-0.57197	-0.329545	-0.0265152	0.0643939	0.215909	0.291667	0.518939	0.625	0.503788	0.412879	0.231061	0.215909	0.231061	0.200758	0.109848	-0.0113636	-0.132576	-0.208333	-0.208333	-0.0871212	-0.0719697	-0.0265152	-0.0871212	-0.0416667	-0.162879	-0.102273	-0.0871212	-0.0568182	0.0492424	-0.0871212	-0.117424	-0.0265152	-0.0719697	-0.0719697	0.0492424	0.170455	0.125	0.185606	0.094697
			SEM	0.315682	0.277489	0.252352	0.244434	0.22843	0.21506	0.215581	0.19602	0.21226	0.235507	0.262626	0.249182	0.238341	0.260627	0.258462	0.235237	0.23877	0.209612	0.208419	0.196635	0.216955	0.199088	0.185646	0.195786	0.184706	0.180743	0.209815	0.180205	0.179935	0.207841	0.224991	0.214462	0.22492	0.210955	0.229886	0.204532	0.207852	0.20126	0.22052	0.207529	0.201174	0.207982	0.249094	0.253576	0.245666	0.228978
	Difference	Delivery	Average	-0.0738636	-0.13447	-0.0284091	-0.0511364	-0.126894	-0.157197	-0.0814394	-0.195076	-0.0965909	-0.149621	-0.0814394	-0.00568182	-0.202652	-0.0814394	0.00189394	-0.0132576	-0.142045	-0.0208333	-0.142045	-0.210227	-0.157197	-0.179924	0.0094697	-0.111742	-0.0662879	0.00189394	0.0700758	0.0700758	0.092803	0.191288	0.107955	0.191288	0.092803	0.153409	0.0397727	0.0246212	0.092803	0.123106	0.100379	0.0700758	0.123106	0.0549242	0.11553	0.176136	0.282197	0.191288
			SEM	0.126867	0.153769	0.164553	0.174823	0.178236	0.19784	0.201214	0.205278	0.191166	0.223901	0.216935	0.2018	0.210539	0.205241	0.213433	0.220421	0.176718	0.194025	0.206084	0.204769	0.196953	0.216251	0.20589	0.229913	0.227272	0.226577	0.242557	0.261422	0.262256	0.237638	0.259253	0.232432	0.224845	0.219349	0.208866	0.18075	0.187183	0.164738	0.161578	0.178276	0.171817	0.173933	0.170167	0.165443	0.166081	0.162273
		Omission	Average	0.234848	0.234848	0.356061	0.462121	0.537879	0.568182	0.507576	0.310606	0.401515	0.462121	0.522727	0.431818	0.280303	0.0681818	0.00757576	0.0227273	0.0984848	0.280303	0.234848	0.234848	0.280303	0.401515	0.431818	0.537879	0.522727	0.44697	0.340909	0.340909	0.356061	0.265152	0.219697	0.265152	0.295455	0.265152	0.280303	0.310606	0.462121	0.55303	0.431818	0.522727	0.522727	0.431818	0.295455	0.371212	0.371212	0.44697
			SEM	0.0908785	0.128703	0.182847	0.197931	0.200407	0.235382	0.254078	0.248353	0.290548	0.311236	0.348798	0.319122	0.324242	0.33699	0.329911	0.294467	0.303243	0.296449	0.27881	0.273883	0.286863	0.264368	0.25893	0.278256	0.26951	0.253845	0.2711	0.219569	0.214484	0.234126	0.267814	0.252783	0.275302	0.302743	0.346151	0.327515	0.323286	0.315837	0.330033	0.338671	0.310331	0.294481	0.282279	0.296076	0.282697	0.293259
[truncated: 155 more columns]

## Sheet: Fig.3c&e
	Ctrl			HCx
	PE index			PE index
X bins	Reward delivery	Reward omission		Reward delivery	Reward omission
-19.75	0	0		0	0
-19.25	0	0		0	0
-18.75	0	0		0	0
-18.25	0	0		0	0
-17.75	0	0		0	0
-17.25	0	0		0	0
-16.75	0	0		0	0
-16.25	0	0		0	0
-15.75	0	0		0	0
-15.25	0	0		0	0
-14.75	0	0		0	0
-14.25	0	0		0	0
-13.75	0	0		0	0
-13.25	0	0		0	0
-12.75	0	0		0	0
-12.25	0	0		0	0
-11.75	0	0		0	0
-11.25	0	0		0	0
-10.75	0	0		0	0
-10.25	0	0		0	0
-9.75	0	0		0	0
-9.25	0	1		0	0
-8.75	0	0		0	0
-8.25	0	0		1	0
-7.75	0	0		0	0
-7.25	0	0		0	0
-6.75	0	0		0	0
-6.25	0	0		0	0
-5.75	0	0		0	0
-5.25	0	0		0	0
-4.75	0	0		0	0
-4.25	0	0		0	0
-3.75	0	2		1	1
-3.25	0	2		1	0
-2.75	0	2		0	3
-2.25	2	2		1	2
-1.75	0	4		1	4
-1.25	1	5		3	4
-0.75	7	11		6	12
-0.25	3	5		11	7
0.25	7	6		12	9
0.75	4	3		10	6
1.25	3	1		6	7
1.75	2	0		4	4
2.25	0	0		5	2
2.75	5	0		2	1
3.25	2	0		0	0
3.75	4	0		0	1
4.25	1	0		1	1
4.75	2	0		1	1
5.25	0	0		0	0
5.75	0	0		0	0
6.25	0	0		0	0
6.75	0	0		0	0
7.25	1	0		0	0
7.75	0	0		0	0
8.25	0	0		0	0
8.75	0	0		0	0
9.25	0	0		0	0
9.75	0	0		0	0
10.25	0	0		0	0
10.75	0	0		0	0
11.25	0	0		0	0
11.75	0	0		0	1
12.25	0	0		0	0
12.75	0	0		0	0
13.25	0	0		0	0
13.75	0	0		0	0
14.25	0	0		0	0
14.75	0	0		0	0
15.25	0	0		0	0
15.75	0	0		0	0
16.25	0	0		0	0
16.75	0	0		0	0
17.25	0	0		0	0
17.75	0	0		0	0
18.25	0	0		0	0
18.75	0	0		0	0
19.25	0	0		0	0
19.75	0	0		0	0
20.25	0	0		0	0

## Sheet: Fig.3d&f
		Trial#	1	2	3	4	5	6	7	8	9	10
Ctrl	Reward Delivery	Average	4.83807	4.03693	3.92898	3.875	3.93466	2.89489	2.8125	2.77841	3.19602	2.78409
		SEM	0.241508	0.223373	0.234696	0.196117	0.269791	0.16547	0.160293	0.141123	0.161444	0.154823
	Reward Omission	Average	2.04545	2.29545	2	2.22727	1.86364	3.15909	3	2.68182	3	2.63636
		SEM	0.134007	0.18113	0.146078	0.195991	0.200022	0.212596	0.202106	0.186795	0.232084	0.246679
	Baseline		2.7447	2.7447	2.7447	2.7447	2.7447	2.7447	2.7447	2.7447	2.7447	2.7447
HCx	Reward Delivery	Average	3.82008	3.8125	3.36174	3.07955	3.21591	2.93182	3.39394	3.30682	2.73485	3.09848
		SEM	0.159954	0.151975	0.136689	0.132895	0.165268	0.142962	0.136907	0.202535	0.125639	0.174425
	Reward Omission	Average	2.31818	3.0303	2.4697	2.86364	2.33333	2.71212	2.87879	2.74242	2.40909	2.5303
		SEM	0.195874	0.270458	0.156073	0.150601	0.168093	0.154917	0.195708	0.172122	0.139841	0.171782
	Baseline		3.2803	3.2803	3.2803	3.2803	3.2803	3.2803	3.2803	3.2803	3.2803	3.2803

[truncated: 5 more sheets: Fig.4a&c, Fig.4b&d, fig5, fig6, fig7]
